# Supplementary material for: Interindividual differences contribute to variation in microbiota composition more than hormonal status: A prospective study
Source: Front Endocrinol (Lausanne). 2023 Mar 8;14:1139056. doi: 10.3389/fendo.2023.1139056 (PMC10081494; doi:10.3389/fendo.2023.1139056)
Supplement: Supplementary file 3 [file DataSheet_1.xlsx]

## Sheet: RAW
#SampleID	surgery	surgery_in_time	therapy	untreated	treated	cohort	individual	hormonal_state	age	smoking	weight	height	BMI	diagnosis_group	since_oophorectomy	surgery_type	treatment_months	HT_form	HT_ingredeient	spine_BMD	spine_T	femur_BMD	femur_T	neck_BMD	neck_T	hsCRP	creatinine	glucose	phosphate	calcium	GMT	TSH	PTH	beta-CTX	vitamin_D	P1NP	osteocalcin	estradiol	FSH	B-ALP	sclerostin	TNF-R	IL-6R	Faith_PD	ASVs	Shannon	pielou_e	Simpson
001-0	1	1	0	0	0	1	1	2	46.9	0	123	172.5	41.3359	4	0	2	0	0	0	1.392	1.8	1.29	2.4	1.199	1.9	2.13	67	NA	1.21	2.44	0.28	NA	3.87	0.241	83.2	54.36	17	528.7	5.9	10.1	109.7	3.5	39105.9	31.8259	129.44	6.26352	0.895634	0.979376
001-1	1	1	0	1	0	1	1	0	47.6	0	136	173	45.4409	4	7.7	2	0	0	0	1.376	1.6	1.233	1.9	1.15	1.4	4.37	74	5.6	1.1	2.24	0.3	4.39	5.6	0.557	54	114.8	21.4	47.3	65.9	13.8	112.7	3.5	39402.7	27.1321	106.96	5.72651	0.855648	0.967868
001-2	0	1	0	0	0	1	1	0	48.1	0	129	172	43.6047	4	14.2	2	0	0	0	1.342	1.4	1.224	1.9	1.124	1.2	6.35	73	5.4	1.45	2.37	0.29	3.23	4.66	0.608	88.8	113.6	28.9	47.7	49.7	14.5	130.4	3.2	38439.5	27.7934	84.84	5.04432	0.788001	0.933555
001-3	0	1	0	1	0	1	1	0	48.7	0	125.5	172	42.4216	4	20.7	2	0	0	0	1.321	1.2	1.24	2	1.135	1.3	4.48	61	5.7	1.18	2.25	0.27	4.04	9.54	0.54	74.5	76.61	24.2	91.9	34.8	14.8	105.4	NA	34298.2	14.76	103.5	5.64381	0.843993	0.968588
003-0	0	0	1	0	1	2	3	0	53.9	0	55	159	21.7555	4	21.3	2	0	0	0	0.892	-2.9	0.745	-2.1	0.718	-2.2	NA	72	NA	1.35	2.48	NA	NA	2.85	1.03	78.6	131.5	48.9	20.7	76.6	16	111.6	2.3	37165.6	12.3851	66	5.30233	0.880409	0.961706
003-2	0	0	1	0	1	2	3	1	55	0	56.5	159	22.3488	4	35	2	12.63	1	1	0.948	-1.9	0.795	-1.7	0.749	-1.9	2.4	76	5.1	1.05	2.46	0.42	2.18	2.25	0.265	105	49.44	24.3	39.4	49.2	13	88.8	2.5	33590.4	18.1043	90.6	5.37923	0.832062	0.957957
004-0	0	0	1	0	1	2	4	0	52.5	1	102	159	40.3465	5	21.8	2	0	0	0	1.321	1.2	1.096	0.8	0.994	0.1	NA	60	NA	1.3	2.44	0.22	NA	2.18	0.556	98.9	69.68	22.4	65.9	55.2	10.3	117.3	2.9	52793	30.8247	102.66	5.83089	0.881521	0.970787
004-2	0	0	1	0	1	2	4	1	53.6	1	104.5	159	41.3354	5	35.7	2	13.47	2	2	1.322	1.2	1.076	0.6	0.971	-0.1	14.23	55	5.9	1.13	2.34	0.19	1.83	2.65	0.238	70.7	59.15	19	152.4	50.3	9.5	115.5	2.8	49961.2	61.6528	131.98	6.11463	0.874496	0.97647
005-0	0	0	0	1	0	2	5	0	54.3	0	94.5	159	37.3799	4	21.6	2	0	0	0	0.922	-2.1	0.848	-1.3	0.838	-1.2	4.6	57	NA	1.21	2.38	1.09	NA	3.93	0.524	53.2	53.53	21.6	58	53.8	17.8	87.2	3.3	47695.7	10.8665	100.62	5.73715	0.86349	0.969952
005-2	0	0	0	1	0	2	5	0	55.4	0	92	159	36.391	4	34.3	2	0	0	0	0.92	-1.7	0.84	-1.3	0.78	-1.7	3.86	52	6.2	1.18	2.34	1.22	3.75	5.04	0.412	56.5	59	23.8	39.9	58.8	15.5	81.9	3.0	46253.9	26.3273	119.4	5.69524	0.827674	0.964275
008-0	0	0	1	0	1	2	8	0	51.1	0	65.5	169	22.9334	4	17.9	2	0	0	0	0.764	-3.5	0.652	-2.9	0.705	-2.3	0.32	55	5.5	1.29	2.45	0.18	0.65	1.7	0.855	84.6	100.2	38.2	18.4	70.5	29.6	120.3	2.8	40707	19.7324	102.12	5.50674	0.825052	0.948434
008-2	0	0	1	0	1	2	8	1	52.2	0	64	169	22.4082	4	31.9	2	10.73	1	2	0.785	-3.3	0.696	-2.5	0.69	-2.4	0.4	62	4.8	1.04	2.42	0.16	1.92	3.21	0.248	69.5	24.12	18.9	209	60.6	9.6	90	1.7	39563.9	36.981	148.7	6.01049	0.833423	0.961328
011-0	0	0	0	1	0	2	11	0	53	0	48	154	20.2395	4	23.4	2	0	0	0	1.166	-0.1	0.932	-0.6	0.996	-0.1	0.54	52	5.9	1.12	2.4	1.06	2.47	2.79	0.553	78.9	96.86	30.7	18.4	87.7	11.9	NA	NA	NA	19.924	152.5	6.15691	0.850591	0.973116
011-2	0	0	1	1	1	2	11	0	54.1	0	46	153	19.6506	4	35.7	2	0	0	0	1.129	-0.4	0.897	-0.9	0.976	0	0.73	56	4.7	1.32	2.47	1.44	1.93	2.77	0.774	77.1	103	30.8	22.5	82.3	12.3	140.7	1.8	41648.2	21.4104	170.8	6.21266	0.840504	0.972284
011-4	0	0	1	0	1	2	11	1	55	0	47.5	153	20.2913	4	47.2	2	10.73	1	2	1.214	0.3	0.932	-0.6	0.987	-0.4	0.85	58	5.3	1.08	2.36	3.24	5.13	3.07	0.342	64	32.9	24.1	NA	NA	11.7	98.3	NA	NA	13.1055	145.68	6.33966	0.882765	0.980037
013-0	0	0	1	0	1	2	13	0	48	0	72	172	24.3375	4	19.2	4	0	0	0	1.257	0.6	0.97	-0.2	1.026	0.4	0.32	69	6	1.37	2.48	0.49	5.63	2.53	0.52	74.9	62.02	22.1	22.4	78.4	10.4	134.9	2.1	39849.2	16.6976	111.74	5.99083	0.882802	0.975908
013-2	0	0	1	0	1	2	13	1	49	0	69.8	172	23.5938	4	32.1	4	11.9	1	2	1.287	0.9	0.977	-0.2	1.052	0.6	0.55	61	5.4	1.31	2.45	0.34	5.16	2.54	0.298	63.7	32.87	18.8	105	63.2	6	106.7	1.9	41065.3	34.7375	124.3	5.96027	0.857016	0.971235
014-0	0	0	0	1	0	2	14	0	49.2	0	143	168	50.6661	6	24.5	2	0	0	0	1.258	0.7	1.044	0.4	0.942	-0.3	13.48	70	5.8	0.99	2.49	0.27	2.34	3.82	0.578	91.6	66.48	26.4	75.1	39.6	19.7	96.8	3.0	49317.8	20.9318	107.7	5.59886	0.835015	0.953437
014-2	0	0	0	1	0	2	14	0	50.5	0	145	168	51.3747	6	40.8	2	0	0	0	1.179	0	1.024	0.2	0.961	-0.2	16.5	67	6.3	1.01	2.56	0.34	2.71	5.4	0.54	74	68.77	27	69.7	42.3	25.4	101.1	2.4	63226.4	28.0365	126.72	5.79003	0.837704	0.965428
015-1	0	0	1	0	1	2	15	0	50.4	0	50	167	17.9282	4	34.6	2	0	0	0	0.906	NA	0.885	NA	0.842	NA	14.34	58	4.7	1.26	2.47	0.19	2.46	3.12	0.501	49	67.28	24.5	43	94.3	17.1	103	1.9	43273.5	42.7008	115.38	6.00242	0.885821	0.975
015-3	0	0	1	0	1	2	15	1	51.2	0	51	167	18.2868	4	44.6	2	9.77	2	2	0.977	-1.7	0.924	-0.6	0.87	-0.9	0.23	59	4.7	1.1	2.3	0.2	1.89	4.3	0.216	50.7	28.13	20.7	219.4	38.3	7.9	75.1	1.2	26998.6	22.4436	124.68	5.52327	0.798312	0.96288
016-0	0	0	0	1	0	2	16	0	50.3	1	82	171	28.0428	4	17.5	2	0	0	0	1.163	-0.1	0.944	-0.5	0.842	-1.1	1.84	71	5.5	1.28	2.33	0.41	4.28	1.07	0.733	69.2	82.29	38.8	18.4	74.3	18.4	86.1	2.3	26218	21.8617	113.88	5.59704	0.821175	0.964149
016-2	0	0	0	1	0	2	16	0	51.3	1	81.5	171	27.8718	4	30.2	2	0	0	0	1.124	-0.5	0.95	-0.4	0.838	-1.2	0.98	70	6.2	1.32	2.43	0.45	1.13	1.38	0.48	52.2	61.69	36	18.4	74.4	16.8	88.1	1.9	26848.5	18.4818	83.4	5.51617	0.870226	0.962549
017-0	0	0	0	1	0	2	17	0	53.1	0	74	169	25.9095	4	34	2	0	0	0	1.277	0.8	0.997	0	0.895	-0.7	9.47	59	5.1	1.03	2.39	0.39	2.04	3.23	0.676	40.9	93.93	31.2	18.4	95.6	12.4	86.5	2.0	24199.6	39.2824	150.44	6.0733	0.843237	0.971354
017-2	0	0	0	1	0	2	17	0	54.1	0	74	169	25.9095	4	45.4	2	0	0	0	1.236	0.5	0.995	0	0.844	-0.3	7.37	57	5	1.14	2.46	0.38	1.92	3.16	0.676	39	94.06	27.3	18.4	92.1	14.1	100.7	2.8	37654.6	10.0556	72.34	5.01497	0.814109	0.940907
021-0	0	0	0	1	0	2	21	0	45.5	0	76	165	27.9155	4	25	2	0	0	0	1.156	-0.2	1.061	0.5	0.969	-0.1	4.76	72	5.6	1.25	2.54	0.26	10.23	1.63	0.575	59.9	56.83	30.6	30.1	78.2	11.3	141.6	2.5	45570.7	46.5463	135.74	5.41237	0.762015	0.914447
021-2	0	0	0	1	0	2	21	0	46.5	0	84.5	165	31.0376	4	37.1	2	0	0	0	1.104	-0.6	1.019	0.2	0.925	-0.5	4.38	73	5.5	1.17	2.45	0.31	9.73	2.94	0.451	50.2	56.06	25	18.4	68.2	11.2	129.7	2.8	40842.1	15.2083	106.64	5.42375	0.804805	0.95382
023-0	0	0	1	0	1	2	23	0	53.9	0	54	168	19.1327	4	19.9	2	0	0	0	0.897	-2.4	0.746	-2.1	0.798	-1.5	0.18	55	5.2	1.16	2.46	0.23	2.33	2.26	0.526	73.4	90.55	28.1	18.4	146.3	14.7	155.4	1.8	31842.6	29.4884	107.2	5.98345	0.895571	0.975356
023-2	0	0	1	0	1	2	23	1	54.9	0	52.5	167.5	18.7124	4	32.7	2	10.73	1	2	0.911	-2.2	0.752	-2.1	0.842	-1.2	0.4	70	4.4	1.3	2.22	0.21	2.02	3.42	0.169	82.8	26.84	22.6	222.5	106.4	7.9	110.1	1	29299.5	32.3352	136.58	6.31087	0.889176	0.980372
024-0	0	0	0	1	0	2	24	0	55.1	1	91	171	31.1207	3	15.5	2	0	0	0	0.991	-1.7	0.902	-0.8	0.882	-0.8	1.04	67	5.2	1.43	2.47	0.6	2.91	2.67	0.599	37.6	62.42	26.6	22.3	28.9	9	102.3	2.9	32341.8	21.6712	156.98	6.69341	0.919893	0.98694
024-1	0	0	0	1	0	2	24	0	56.1	1	95	169	33.2621	3	28.4	2	0	0	0	1.002	-1.5	0.914	-0.7	0.863	-1	1.09	66	5.1	1.35	2.43	0.47	2.55	2.76	0.427	63.8	58.28	26.8	41.7	32.6	7.1	96	2.2	30832.5	30.8649	151.56	6.56965	0.91073	0.98478
026-0	0	0	1	0	1	2	26	0	52.8	0	91	166	33.0237	4	22.4	1	0	0	0	1.066	-0.9	0.915	-0.7	0.844	-1.1	2.98	63	5.8	1.24	2.45	0.59	3.23	3.47	0.536	48.9	74.31	25.3	27.2	94.2	8.9	121.5	3.6	51299	42.1455	128.96	6.03405	0.864681	0.974471
026-2	0	0	1	0	1	2	26	1	54.2	0	91	166	33.0237	4	40.3	1	14.33	1	3	1.106	-0.6	0.935	-0.5	0.814	-1.4	8.95	69	5.4	1.23	2.3	0.4	3.52	3.93	0.164	74.9	26.87	16.4	195.2	36.2	3.8	81.7	2.6	47268.6	34.0187	140.76	6.3915	0.902028	0.982036
029-0	1	0	0	0	0	1	29	2	48	1	75	159	29.6665	3	0	2	0	0	0	1.162	-0.1	0.997	0	0.852	-1.1	29.24	70	5.6	1.2	2.38	2.46	1.36	1.51	0.479	73.1	48.02	18.3	323.5	12.3	19.1	101.4	2.7	46204.5	36.1601	117.78	5.7285	0.837078	0.961528
029-1	1	0	1	0	1	1	29	0	48.6	1	70	159	27.6888	3	5.9	2	0	0	0	1.127	-0.4	0.952	-0.4	0.804	-1.5	3.93	72	4.8	1.35	2.55	3.47	0.82	1.48	0.716	83.9	76.02	22.4	18.4	97.2	26	129.7	2.2	60667.1	27.2164	122.94	6.17374	0.894916	0.978548
029-3	0	0	1	0	1	1	29	1	49.6	1	72	158	28.8415	4	18.2	2	12.1	1	2	1.125	-0.5	0.965	-0.3	0.805	-1.5	5.96	69	4.9	1.12	2.35	0.24	1.25	1.63	0.159	83.6	23.19	15.4	612.5	14.8	10.6	87.1	1.2	49284.2	24.0411	95.78	5.05831	0.776875	0.943684
031-0	1	1	0	0	0	1	31	2	47.7	0	112	167	40.1592	3	0	2	0	0	0	1.51	2.9	1.272	2.3	1.178	1.7	4.63	67	5.4	1.04	2.23	0.2	3.11	3.67	0.205	40.9	39.83	14.1	549.3	3.3	12.5	126.6	2.8	54370.4	29.3789	85.48	5.52761	0.865823	0.960603
031-1	1	1	0	0	0	1	31	0	48.4	0	112.5	167	40.3385	3	6.8	2	0	0	0	1.438	2.3	1.219	1.8	1.146	1.4	3.34	68	6.2	1.09	2.43	0.3	3.46	2.75	0.563	67.4	65.89	23.2	26.4	69.6	16.1	133.1	3	60000.6	37.6694	94.32	5.07346	0.856731	0.962017
031-2	0	1	0	0	0	1	31	0	48.7	0	114.5	167	41.0556	3	11.5	2	0	0	0	1.409	2	1.207	1.7	1.164	1.5	3.34	69	6.2	1.49	2.38	0.36	3.3	3.51	0.4	50.5	72.35	24.6	19.4	65.6	15.4	132.9	3.2	55654	25.9539	68.42	4.66489	0.768865	0.92744
033-0	0	0	1	0	1	2	33	0	46.5	0	86	171.5	29.2395	4	13.3	3	0	0	0	0.819	-3	0.923	-0.6	0.929	-0.4	3.42	59	5.3	1.46	2.56	0.6	1.954	1.01	1.13	94.2	111.9	32.4	18.4	65.6	23.8	103.1	2.8	39429.7	23.9698	106.6	6.02324	0.900064	0.9772
033-2	0	0	1	0	1	2	33	1	47.5	0	87.5	171.5	29.7495	4	25.5	3	11.27	1	2	0.828	-2.9	0.952	-0.4	0.951	-0.2	2.68	55	5.9	1.34	2.36	0.53	2.29	1.83	0.526	84.8	55.91	18.7	18.4	64.1	11.2	82.4	2	38852.1	28.3146	127.24	5.72711	0.820051	0.96599
035-0	0	0	0	1	0	2	35	0	49.8	0	75.5	161.5	28.9469	4	11.7	2	0	0	0	1.049	-1.1	0.871	-1.1	0.796	-1.5	4.13	57	5.4	1.22	2.45	0.37	4.5	2.01	0.576	52.4	91.96	31.5	18.4	84.2	23.6	89.6	2.2	39277.6	22.8861	148.88	5.96232	0.827131	0.972267
035-1	0	0	0	1	0	2	35	0	50.8	0	74.5	161.5	28.5635	4	23.8	2	0	0	0	1.045	-1.1	0.881	-1	0.787	-1.6	3.76	51	5.4	1.25	2.4	0.29	4.08	3.93	0.417	55.6	72.02	22.6	18.4	70.9	16.8	71.6	2.3	40308.3	29.7548	144.44	6.2756	0.8775	0.979016
038-0	0	0	1	0	1	2	38	0	41.2	0	50	159.5	19.6539	2	17	1	0	0	0	0.871	NA	0.814	NA	0.765	NA	0.54	77	4.9	1.28	2.41	0.33	4.23	2.31	0.907	71.5	106.9	34	18.4	134.9	13.7	99.9	2.3	38354.9	29.7172	119.14	5.5843	0.809424	0.957539
038-2	0	0	1	0	1	2	38	1	42.2	0	52	159.5	20.4401	2	29.1	1	12.03	1	1	0.918	-2.2	0.832	-1.4	0.786	-1.6	0.94	84	4.9	1.17	2.41	0.36	3.77	3.69	0.299	68.1	46.05	23.2	82.3	89.2	7.6	73.9	1	32332.4	28.3657	139.16	5.92411	0.833059	0.970617
039-0	1	0	0	0	0	1	39	2	50.8	0	80	172	27.0416	4	0	2	0	0	0	1.294	1	1.079	0.7	1.021	0.3	0.68	66	5.2	0.87	2.56	0.88	4.18	5.67	0.355	33.9	50.98	19.2	536.3	3.5	13	61.4	1.5	23716.4	25.6297	108.94	5.9513	0.883458	0.972186
039-1	1	0	1	0	1	1	39	0	51.4	0	78	172	26.3656	4	6.1	2	0	0	0	1.248	0.6	1.061	0.5	1.02	0.3	1.33	71	5.5	0.97	2.78	0.52	4.36	5.6	1.18	52.3	65.52	30.7	18.4	95.6	18.6	88	2.7	32779.9	32.0363	117.36	5.85062	0.853184	0.962192
039-3	0	0	1	0	1	1	39	1	52.4	0	76.5	171	26.1619	4	19.2	2	12.2	1	2	1.252	0.6	1.034	0.2	0.972	-0.5	2.87	67	5.9	0.78	2.52	0.36	4.16	7.8	0.305	61	15.46	19.3	183.4	39.2	27.1	65.6	1.1	20363.8	36.0501	168.8	6.39812	0.87157	0.979883
041-0	0	0	0	1	0	2	41	0	43.7	0	64.5	174.5	21.1821	2	12.8	1	0	0	0	1.015	-1.4	0.865	-1.1	0.884	-0.8	0.25	79	4.7	1.43	2.55	0.36	1.35	2.12	1.1	84.6	167.2	45.5	18.4	121.3	24.6	73.7	3.2	41283	25.6236	172.18	6.36861	0.860072	0.978129
041-2	0	0	0	1	0	2	41	0	44.3	0	65	174.5	21.3463	2	21	1	0	0	0	1.015	-1.4	0.872	-1.1	0.871	-0.9	0.27	78	4.9	1.36	2.43	0.31	1.27	2.19	0.901	100	141.2	40	18.4	111.2	18.1	118	2.8	40527.9	28.5432	141.82	6.14231	0.865434	0.9755
042-0	0	0	1	0	1	2	42	0	49.3	0	70.5	166	25.5843	4	12.7	2	0	0	0	1.025	-1.3	0.932	-0.6	0.92	-0.5	2	54	5.1	1.21	2.56	0.33	1.6	1.71	0.988	65.8	196.7	41	22.8	82.2	19.1	112.1	2.1	35646.7	17.5863	102.86	5.05802	0.759353	0.926835
042-2	0	0	1	0	1	2	42	1	50.4	0	71	165.5	25.9216	4	25.5	2	12.23	1	2	1.077	-0.9	1.009	0.1	0.971	-0.1	2.98	55	5.1	1.21	2.5	0.21	2.14	2.24	0.194	69.5	36	21	345	44.6	6.3	103.3	1.3	32893.9	33.0212	121.22	5.81206	0.839172	0.964861
043-0	1	0	0	0	0	1	43	2	44.6	1	101.5	165.5	37.057	4	0	2	0	0	0	1.545	2.9	1.411	3.4	1.212	1.9	3.31	52	5.8	0.99	2.31	0.33	2.05	3.15	0.137	24.2	25.02	9	206.3	6.1	10.1	157.2	2.7	55383.6	21.832	122.36	5.92629	0.857169	0.973633
043-1	1	0	1	0	1	1	43	0	45.2	1	105	165.5	38.3348	4	6.9	2	0	0	0	1.509	2.6	1.365	3	1.18	1.7	7.04	50	6.1	1.18	2.36	0.33	1.64	3.52	0.571	39.1	73.17	19.6	33.7	47	14.7	172.6	3.6	61403.5	27.5677	114.38	5.99481	0.885746	0.977168
043-3	0	0	1	0	1	1	43	1	46.1	1	96.5	165	35.4454	4	18.9	2	13.1	1	3	1.534	2.4	1.378	2.9	1.224	1.3	4.62	57	5.5	1.04	2.33	0.25	2.27	3.08	0.159	72.6	15.91	9.9	273.5	21.7	11.4	151.7	1.4	56100.3	27.9745	160.94	6.02265	0.822124	0.968523
045-0	0	0	0	1	0	2	45	0	49.4	0	80	173	26.7299	3	12.3	2	0	0	0	1.199	0.2	1.026	0.2	0.963	-0.1	0.7	59	4.6	1.52	2.41	0.74	2.08	2.96	1.27	48.6	236	56.6	18.4	81	23.1	120.8	2.2	20428	27.478	145.82	5.95379	0.826335	0.970183
045-1	0	0	0	1	0	2	45	0	50.4	0	82	173	27.3982	3	23.7	2	0	0	0	1.188	0.1	1.033	0.3	0.974	-0.1	1	66	4.6	1.33	2.48	0.51	1.04	4.94	0.62	44.4	170.8	40.9	18.4	85	16.4	112.7	3.5	21675.9	30.9056	163.38	5.72707	0.776473	0.94757
047-0	1	0	0	0	0	1	47	2	51	0	96	167	34.4222	4	0	2	0	0	0	1.348	1.4	1.06	0.5	1.135	1.3	4.59	63	5.8	1.08	2.14	0.53	2.43	1.49	0.081	86.4	28.27	8.6	50.5	13.2	3.7	177	2.1	31980.8	25.4449	103.32	5.22748	0.784794	0.937199
047-1	1	0	0	0	0	1	47	0	51.5	0	97	167	34.7807	4	6.5	2	0	0	0	1.318	1.2	1.026	0.2	1.156	1.5	6.71	72	5.8	1.33	2.36	1.57	1.19	1.55	0.263	133	40.39	18	18.4	64.1	10	228.4	3.2	45476.1	27.3363	121.92	5.40176	0.775172	0.939508
047-2	0	0	1	0	1	1	47	0	52	0	96	167	34.4222	4	12.8	2	0	0	0	1.292	0.9	1.03	0.3	1.121	1.2	5.77	64	6.7	1.22	2.29	0.94	1.57	2.16	0.318	84.4	58.39	23.6	18.4	64	9.6	228.5	2.4	41711.4	29.7525	136.82	5.61785	0.787537	0.951902
047-4	0	0	1	0	1	1	47	1	53.3	0	97	167	34.7807	4	28.2	2	11.37	1	2	1.32	1.2	1.042	0.3	1.107	0.5	10.78	68	6.4	0.95	2.12	0.49	1.4	3.42	0.085	94.4	16.5	9.4	217.6	28.1	7.9	143.1	1.6	37797	9.40969	130.34	6.04791	0.862696	0.97596
050-0	1	0	0	0	0	1	50	2	49.7	1	76	177.5	24.1222	4	0	2	0	0	0	1.427	2.2	1.168	1.4	1.075	0.8	36.93	56	5	1.31	2.39	0.39	0.32	1.92	0.164	33.2	25.61	6.5	302	29.9	6.2	184.1	1.4	35756	33.5577	150.14	5.68966	0.786525	0.958103
050-1	1	0	1	0	1	1	50	0	50.3	1	78.5	177.5	24.9157	4	6.8	2	0	0	0	1.362	1.5	1.164	1.4	1.036	0.5	3.2	66	5.6	1.36	2.54	0.57	7.13	1.82	0.372	86.1	39.5	19.8	36.5	71.5	6.7	185.1	1.9	37885.6	28.0084	142.64	5.87571	0.822359	0.969791
050-3	0	0	1	0	1	1	50	1	51.3	1	81	177	25.8546	4	18.4	2	7.5	1	3	1.425	2.2	1.145	1.1	1.012	-0.2	5.82	71	5.6	0.93	2.31	0.7	3.09	2.72	0.126	77.6	19.69	15.3	234.4	27	6.8	153.6	2.1	34880.2	23.2618	121.3	5.70827	0.828547	0.964118
053-0	1	0	0	0	0	1	53	2	50.8	0	69	147	31.9311	2	0	2	0	0	0	1.332	1.3	1.235	2	1.134	1.3	2.63	60	5.4	1.08	2.35	0.87	2.41	1.67	0.144	71.3	36.17	17.8	576.6	12.3	7.9	167.7	1.4	30963.2	49.255	99.8	5.65014	0.878664	0.965797
053-1	1	0	1	0	1	1	53	0	51.3	0	70	147	32.3939	2	5.5	2	0	0	0	1.272	0.8	1.248	2.1	1.155	1.5	2.53	61	5.5	1.29	2.54	0.79	4.59	1.43	0.432	92.5	80.21	27.2	28.9	87.2	10.6	231	2.5	47613.6	19.2708	74.94	4.13824	0.661323	0.820418
053-3	0	0	1	0	1	1	53	1	52.3	0	68.5	147	31.6998	2	18.1	2	12.47	1	2	1.3	1	1.254	2	1.13	0.7	6.23	65	5	1.01	2.47	0.81	1.36	1.83	0.111	126	14.93	18.7	291.3	39.3	9.5	218.7	2.2	35108.9	19.6299	102.24	5.55408	0.834663	0.963232
054-0	0	0	1	0	1	2	54	0	38.4	0	58.5	176	18.8856	2	12.7	2	0	0	0	1.139	-0.3	0.893	-0.9	0.856	-1	0.83	83	5	1.44	2.4	0.26	2.36	4.07	0.767	67	106.6	32.6	18.4	178.3	11.2	188.9	2.9	30980.4	13.2407	89.74	5.53716	0.851023	0.961684
054-2	0	0	1	0	1	2	54	1	39.7	0	58	176	18.7242	2	28.3	2	14.43	1	2	1.206	0.2	0.883	-1	0.856	-0.9	1.51	78	4.9	1.25	2.31	0.23	2.34	4.02	0.374	73.9	46.79	23.6	173.2	162.7	6.3	83.5	1.1	25267.5	14.771	146.52	6.16725	0.856212	0.975247
055-0	1	1	0	0	0	1	55	2	49.8	1	88	174.5	28.8996	3	0	3	0	0	0	1.226	0.4	1.134	1.1	1.08	0.8	2.43	66	4.5	1.11	2.39	0.27	3.83	3.03	0.469	14.9	76.52	22.2	1093	7.1	20.8	103.9	2.5	55805.4	17.7464	88.56	5.19979	0.807994	0.949043
055-1	1	1	0	0	0	1	55	0	50.3	1	89	174.5	29.228	3	5.9	3	0	0	0	1.196	0.1	1.119	1	1.067	0.7	2.43	65	4.7	1.3	2.42	0.32	3.13	1.97	0.924	57.2	109.8	27.7	34.5	58	20.7	113.4	3.1	58773.8	34.9278	114.54	5.85844	0.861887	0.971591
055-2	0	1	0	0	0	1	55	0	51	1	90.5	174.5	29.7206	3	13.8	3	0	0	0	1.145	-0.3	1.111	0.9	1.103	1	2	71	4.9	1.27	2.43	0.33	3.3	2.36	1.04	43.3	107.5	29	48.1	50.4	27.4	105.1	3.2	67788.1	12.7955	87	5.76338	0.896339	0.97399
057-0	1	0	0	0	0	1	57	2	51.1	0	70.5	166	25.5843	4	0	2	0	0	0	1.337	1.3	1.054	0.4	0.849	-1.1	2.73	69	4.6	1.04	2.49	3.64	1.84	3.36	0.181	36	36.79	13.3	369.9	3.5	14.8	111.9	2.2	40191.6	16.792	88.44	5.37412	0.835465	0.957713
057-1	1	0	1	0	1	1	57	0	51.5	0	68	166	24.677	4	5.2	2	0	0	0	1.229	0.4	1.019	0.2	0.865	-1	1.79	63	4.7	1.22	2.67	2.82	1.23	1.85	0.554	81.9	59.31	19.9	57.4	126.8	24.7	154.7	3.4	49407	20.1077	90.08	5.54264	0.857674	0.963543
057-3	0	0	1	0	1	1	57	1	52.6	0	68	166	24.677	4	17.8	2	12.43	2	2	1.272	0.8	1.016	0.1	0.874	-0.3	0.8	60	4.8	0.97	2.48	2.04	1.17	3.18	0.339	98.1	48.13	22.7	252.8	53.5	11.9	147.8	2.3	53831.8	22.6874	102.94	5.83777	0.878728	0.973629
062-0	0	0	0	1	0	2	62	0	50	1	72.5	165	26.6299	4	10	2	0	0	0	1.175	0	1.088	0.7	1.003	0.2	0.99	62	4.9	1.43	2.47	0.23	2.45	1.37	0.822	36.1	79.99	28.6	18.4	71.6	13.8	105.1	2.5	29922.1	32.4533	161.96	6.38831	0.875475	0.98155
062-2	0	0	0	1	0	2	62	0	50.9	1	76	165	27.9155	4	21.5	2	0	0	0	1.142	-0.3	1.062	0.5	0.979	0	0.69	63	5.1	1.38	2.37	0.21	2.02	2.21	0.628	74.2	77.55	34.3	18.4	60.3	14.4	100.5	2.0	30832.5	25.7125	155.4	6.15424	0.850374	0.976639
064-0	0	0	0	1	0	2	64	0	47.1	1	54	161	20.8325	4	6.5	2	0	0	0	1.044	-1.1	0.873	-1.1	0.837	-1.2	1	72	5.4	1.4	2.44	0.68	1.14	1.46	0.601	46	71.27	23.3	24.6	75	12.3	117.1	NA	25333.6	17.1613	123.34	5.26154	0.760193	0.937732
064-2	0	0	0	1	0	2	64	0	48.3	1	53	160.5	20.5743	4	19.5	2	0	0	0	1.015	-1.4	0.853	-1.2	0.764	-1.8	0.55	73	5.4	1.37	2.48	0.72	1.6	1.54	0.621	58.1	107.7	26.4	18.4	75.8	18.2	106.4	1	23326	14.7422	100.64	5.80757	0.875554	0.972717
066-1	0	0	1	0	1	2	66	0	51.6	0	66.5	166	24.1327	4	20.6	2	0	0	0	0.938	-2	0.808	-1.6	0.818	-1.4	0.76	66	5	1.39	2.53	0.19	1.93	2.92	0.622	53.7	124.6	29.8	83.9	70	16.8	54.9	1.6	40814.2	23.2026	107.7	6.03897	0.899013	0.977602
066-3	0	0	1	0	1	2	66	1	52.8	0	66.5	166	24.1327	4	36	2	11.8	1	2	0.938	-2	0.799	-1.7	0.833	-1.5	1.81	67	5.2	1.12	2.4	0.16	0.72	3.54	0.49	45.7	60.36	26.3	221.6	51.3	9.8	100.5	NA	43711.4	10.2947	135.26	6.33889	0.896956	0.981135
067-0	0	0	1	0	1	2	67	0	47	0	54	165	19.8347	4	11.8	2	0	0	0	1.082	-0.8	0.863	-1.1	0.903	-0.6	0.5	65	5	1.33	2.51	0.42	8.67	2.08	0.868	26.9	104.5	30.1	18.4	155.9	12.5	124.8	1.9	53442.7	12.2497	96.28	5.29619	0.806523	0.943603
067-2	0	0	1	0	1	2	67	1	48.1	0	53	164	19.7055	4	24.7	2	12.27	1	2	1.14	-0.3	0.868	-1.1	0.902	-0.7	2.55	68	4.9	1.18	2.33	0.28	8.23	1.99	0.168	106	26.8	19.5	253.3	72.9	6.3	69.9	2.3	42151.6	NA	NA	NA	NA	NA
069-0	1	0	0	0	0	1	69	2	44.8	1	58	157.5	23.3812	4	0	2	0	0	0	1.106	-0.6	0.963	-0.3	0.882	-0.8	1.72	67	4.9	1.11	2.4	0.25	2.22	2.48	0.282	57.9	31.52	12.4	280.4	4.4	7.6	66	1.4	32491	23.1262	93.2	5.55731	0.853102	0.965894
069-1	1	0	1	0	1	1	69	0	45.4	1	55.5	157.5	22.3734	4	6.3	2	0	0	0	1.034	-1.2	0.925	-0.6	0.835	-1.2	0.49	67	4.8	1.5	2.62	0.33	3.19	1.86	0.461	40.6	59.69	21.1	18.4	106.9	9.1	116.7	1.6	37045.4	15.3272	84.3	4.71679	0.736214	0.893099
069-3	0	0	1	0	1	1	69	1	46.4	1	59	157.5	23.7843	4	19.2	2	10.73	1	2	1.038	-1.2	0.939	-0.5	0.843	-1.4	2.58	60	5.2	1.11	2.26	0.24	3.1	3.73	0.216	69.2	18.9	8.2	398.1	24.2	6.7	64.7	1.2	33898.8	18.7038	115.36	5.73906	0.840202	0.954152
070-0	1	1	0	0	0	1	70	2	47.4	1	64.5	161	24.8833	4	0	2	0	0	0	1.455	2.3	1.095	0.8	1.017	0.3	1.15	68	5.8	1.19	2.49	0.29	2.11	1.96	0.235	55.6	33.4	14.5	102.5	13.4	6.8	115.8	1.8	43295.8	25.7684	105.76	5.63067	0.836816	0.961708
070-1	1	1	0	1	0	1	70	0	47.9	1	63.5	161	24.4975	4	5.9	2	0	0	0	1.323	1.2	1.045	0.4	0.956	-0.2	1.74	66	5.2	1.22	2.46	0.21	1.41	2.13	0.416	61	55.75	20.1	76.6	138.7	9	145.7	2.3	39031.7	24.1234	97.82	5.11178	0.765675	0.927302
070-2	0	1	0	0	0	1	70	0	48.4	1	63	161	24.3046	4	11.7	2	0	0	0	1.279	0.8	1.018	0.1	0.942	-0.3	0.88	67	5.6	1.33	2.5	0.21	2.61	1.21	0.569	64.6	59.01	21.5	140	147.7	11.1	108.4	1.9	39588.4	25.5396	112.6	6.11071	0.901303	0.978598
070-3	0	1	0	1	0	1	70	0	48.9	1	64	161	24.6904	4	18.3	2	0	0	0	1.286	0.9	1.002	0	0.912	-0.9	1.12	67	5.8	1.33	2.43	0.28	3.16	2.13	0.56	65.6	58.1	27	138.1	141.5	13.3	132	2.2	42391.5	15.5836	95.82	5.66652	0.863693	0.96872
071-0	1	1	0	0	0	1	71	2	35.2	0	50.5	159	19.9755	2	0	2	0	0	0	1.172	-0.1	0.978	-0.2	1.03	0.4	0.98	62	4.4	0.94	2.45	0.26	1.51	1.46	0.338	23.1	75.47	21.8	537.2	34.5	7.6	98.9	1	33159.1	14.3097	83.68	5.22649	0.815832	0.955498
071-1	1	1	0	1	0	1	71	0	35.9	0	53	159	20.9644	2	8.3	2	0	0	0	1.12	-0.5	0.999	0	1.023	0.4	0.31	66	5.6	1.38	2.49	0.27	5.72	1.53	0.867	40.5	101	32.9	18.4	121	10.5	108.3	2.6	33576.3	27.9135	95.88	5.31297	0.811748	0.942797
071-2	0	1	0	0	0	1	71	0	36.4	0	55.5	159	21.9532	2	14.1	2	0	0	0	1.109	-0.6	1	0	1.064	0.7	0.51	60	5.5	1.29	2.47	0.31	5.41	1.26	0.806	78.5	97.27	31.9	18.4	122.8	9.5	91.8	2.2	38354.9	18.4382	90.5	5.47432	0.84575	0.958731
071-3	0	1	0	1	0	1	71	0	37	0	59	159	23.3377	2	21.2	2	0	0	0	1.087	-0.8	1.006	0	1.047	1	0.62	63	6	1.24	2.45	0.28	4.24	1.27	0.692	57.1	97.57	30.6	18.4	112.7	11.4	78.7	1.9	38870.5	25.4992	87.58	5.72391	0.898626	0.972627
073-0	1	1	0	0	0	1	73	2	44.9	0	71.5	153	30.5438	2	0	2	0	0	0	1.241	0.5	0.998	0	0.871	-0.9	12.4	64	5.2	0.86	2.56	0.3	3.7	3.89	0.354	23.8	45.96	23.9	124.8	0.9	11.2	63	0.9	34064	18.7815	128.48	5.79321	0.825563	0.958228
073-1	1	1	0	1	0	1	73	0	45.4	0	72	153	30.7574	2	5.6	2	0	0	0	1.174	-0.1	0.951	-0.4	0.825	-1.3	3.62	59	5.4	1.14	2.68	2.71	2.12	3.92	1.31	65.4	165.1	63.2	39.4	81.9	32.5	92.4	1.3	41927.2	21.0581	132.48	6.17014	0.874908	0.976366
073-2	0	1	0	0	0	1	73	0	46	0	72.5	153	30.971	2	12.6	2	0	0	0	1.129	-1.4	0.923	-0.6	0.82	-1.3	4.31	57	5.3	1.21	2.66	2.73	2.34	4.4	1.33	75.8	159	57.9	49.4	87.3	39.3	77.1	1.3	46839.7	14.699	112.08	6.13018	0.902414	0.978161
073-3	0	1	0	1	0	1	73	0	46.6	0	73.5	153	31.3982	2	20.4	2	0	0	0	1.14	-0.3	0.938	-0.6	0.822	-1.6	4.68	59	5.5	1.09	2.62	2.63	2.14	4.7	1.21	57.7	138.6	67.8	60.2	87.1	43.8	73.7	1	38090.7	17.2483	117.94	5.96276	0.869894	0.969216
075-0	1	1	0	0	0	1	75	2	38.3	0	102	168.5	35.9253	2	0	1	0	0	0	1.134	-0.4	1.129	1.1	1.158	1.5	11.82	67	5.2	0.88	2.41	0.98	3.01	5.61	0.193	31.4	42.15	13.6	375.7	29.9	14	86.4	1.1	40063.4	20.7694	78.84	4.79832	0.764415	0.938498
075-1	1	1	0	1	0	1	75	0	38.9	0	103	168	36.4938	2	6	1	0	0	0	1.149	-0.3	1.114	1	1.157	1.5	11.69	67	5.9	1.16	2.37	1.02	4.94	4.31	0.398	58.4	53.58	19.1	45.9	65.4	18.6	99.5	1.3	42257.5	23.0194	78.42	4.2324	0.678056	0.891299
075-2	0	1	0	0	0	1	75	0	39.4	0	97	168	34.3679	2	12.1	1	0	0	0	1.122	-0.5	1.112	0.9	1.115	1.5	9.66	62	5.7	1.3	2.42	0.89	3.34	4.42	0.398	64.8	62.45	20.5	53.6	62	16.5	89	1.2	49762	19.7965	82.5	5.03257	0.800198	0.9422
075-3	0	1	0	1	0	1	75	0	40	0	104	168	36.8481	2	19.5	1	0	0	0	1.092	-0.7	1.09	0.7	1.136	0.7	13.2	78	5.8	1.3	2.44	1.05	4.25	4.3	0.531	57.2	73.09	23.4	67.1	63.5	19.5	109	1.3	46467.7	26.6495	74.88	5.47008	0.887567	0.961229
076-0	0	0	1	0	1	2	76	0	52.1	1	73	162	27.8159	4	8.2	2	0	0	0	1.1	-0.5	0.818	-1.5	0.805	-1.5	4.01	75	5.1	1.24	2.44	0.37	1	2.84	0.584	68.8	75.98	22	34.8	99.8	8.6	144.6	1.2	27965.2	21.5919	100.66	5.94224	0.897323	0.97292
076-2	0	0	1	0	1	2	76	1	53.2	1	53.2	162	20.2713	4	21.3	2	11.9	2	2	1.139	1.2	0.804	-1.6	0.836	-1.2	2.99	68	5.4	1.2	2.47	0.22	0.64	3.41	0.532	87.1	57.51	19.8	145.4	96.4	7.7	130.9	2.6	33150.9	20.3113	99.92	5.99369	0.906006	0.976405
085-0	1	1	0	0	0	1	85	2	49.6	0	100	172	33.8021	4	0	2	0	0	0	1.173	-0.1	0.808	-1.6	0.809	-0.7	2.29	57	5.1	0.95	2.34	0.37	3.98	4.63	0.261	59	33.17	15.7	169.1	7.4	9	109.2	2	41411.3	32.1325	114.64	5.60192	0.823146	0.93936
085-1	1	1	0	1	0	1	85	0	50.1	0	100	172	33.8021	4	5.6	2	0	0	0	1.111	-0.6	0.819	-1.5	0.76	-1.8	1.83	59	5.5	1.38	2.4	0.39	3.12	3.61	0.91	48.6	137.3	34.2	33.4	60.9	18.3	123.7	2.1	40584.3	22.381	103.66	4.54232	0.683315	0.842351
085-2	0	1	0	0	0	1	85	0	50.7	0	101.5	172	34.3091	4	12.6	2	0	0	0	1.092	-0.7	0.794	-1.7	0.775	-1.9	1.77	59	6	1.18	2.38	0.43	2.66	2.65	1.02	60.6	166.9	52	26.1	60.1	26.4	131.4	1.5	42360.3	13.1848	82	5.62868	0.888043	0.965844
085-3	0	1	0	1	0	1	85	0	51.1	0	98.5	172	33.295	4	18.2	2	0	0	0	1.096	-0.7	0.8	-1.6	0.784	-1.8	1.85	56	6.1	1.34	2.41	0.46	2.87	3.25	0.813	43.5	119.9	44	39.6	58.1	24.5	103.7	1	49993.7	9.17006	113.54	5.50738	0.805917	0.937732
087-0	1	1	0	0	0	1	87	2	50.3	0	65	165	23.8751	4	0	2	0	0	0	1.281	0.8	0.991	-0.1	1.021	0.3	4.91	60	4.7	1.01	2.35	0.19	1.19	1.86	0.274	74.6	45.03	17.1	1029	3.7	7.5	91.8	1	47679.3	NA	NA	NA	NA	NA
087-1	1	1	0	1	0	1	87	0	50.9	0	61	165	22.4059	4	6.5	2	0	0	0	1.186	0.1	0.91	-0.7	0.936	-0.4	0.28	62	5.3	1.32	2.55	0.3	1.25	1.85	0.693	70.8	92.77	25.1	18.4	67.4	12.9	121.9	0.8	43107.1	NA	NA	NA	NA	NA
087-2	0	1	0	0	0	1	87	0	51.5	0	62	164	23.0518	4	13.4	2	0	0	0	1.146	-0.3	0.889	-0.9	0.926	-0.8	0.35	62	5.4	1.21	2.49	0.25	1.47	1.96	0.738	83	151.5	26.6	46.1	59.6	20.9	125.3	1	41640.7	24.9193	86	5.75357	0.906186	0.973529
087-3	0	1	0	1	0	1	87	0	52	0	64.5	164	23.9813	4	18.9	2	0	0	0	1.149	-0.3	0.864	-1.1	0.896	-1	0.43	63	4.8	1	2.53	0.3	1.08	1.78	0.634	66.8	137.7	30.5	18.4	62	16.8	119.8	1	40227.4	10.6668	135.62	5.7291	0.809222	0.953961
088-0b	1	1	0	0	0	1	88	2	43.2	0	65	159.5	25.5501	2	0	2	0	0	0	1.087	-0.8	0.934	-0.5	0.851	-1.1	2.56	56	5.5	0.94	2.25	0.17	3.22	4.79	0.232	89.3	41.67	21.6	219.6	1	6.9	63.9	1.2	44090	19.626	77.1	5.02468	0.801698	0.943469
088-1b	1	1	0	1	0	1	88	0	43.7	0	61.5	159.5	24.1743	2	4.9	2	0	0	0	1.062	-1	0.927	-0.6	0.868	-0.9	1.45	62	6	1.36	2.41	0.29	2.2	3.1	0.65	50.9	82.49	31.4	115.6	91.7	13.4	89.1	1.1	45077.1	20.2592	73.76	5.12221	0.824565	0.943723
088-2	0	1	0	0	0	1	88	0	44.4	0	61	159.5	23.9778	2	13.6	2	0	0	0	1.032	-1.5	0.911	-0.8	0.837	-1.4	4.12	63	6.2	1.27	2.46	0.25	1.53	3.05	0.585	76.8	99.64	32.8	18.4	79.1	17.5	84.4	0.9	50467.8	30.4019	70.6	5.06699	0.845575	0.947019
088-3	0	1	0	1	0	1	88	0	44.9	0	56	159.5	22.0124	2	19.9	2	0	0	0	1.013	-1.4	0.892	-0.9	0.804	-1.7	1.37	66	5.9	1.34	2.51	0.25	1.95	3.12	0.391	86	60.55	27.9	18.4	91.5	9.9	75.9	0.8	39573.8	6.1403	68.48	3.52097	0.574079	0.745475
089-0b	1	1	0	0	0	1	89	2	42.6	0	77.5	174	25.5978	2	0	2	0	0	0	1.332	1.3	1.166	1.4	1.118	1.1	1.01	85	5.2	1.13	2.45	0.31	1.32	2.66	0.149	86.9	28.52	19.2	215.9	7	5.6	99.1	2.1	37967.1	30.1977	108.32	5.7394	0.852413	0.969152
089-1	1	1	0	1	0	1	89	0	43.2	0	80	173	26.7299	2	7.6	2	0	0	0	1.321	1.2	1.16	1.3	1.112	1.1	1.4	85	5.1	1.2	2.51	0.34	1.15	2.08	0.395	76.7	59.76	21.3	39.4	81.5	7.7	136.4	2	39814.3	41.8849	119.02	6.10249	0.893013	0.976728
089-2	0	1	0	0	0	1	89	0	43.6	0	80.5	173	26.897	2	12.3	2	0	0	0	1.261	0.7	1.154	1.2	1.12	0.6	2.52	90	5.5	1.18	2.45	0.41	1.54	1.71	0.533	80.4	73.21	32.1	18.4	86.1	7.4	107.6	2.1	38035.2	26.5054	95.72	5.96568	0.91422	0.977509
089-3	0	1	0	1	0	1	89	0	44.1	0	81	173	27.0641	2	18.6	2	0	0	0	1.237	0.5	1.178	1.3	1.125	0.6	1.01	88	5.2	1.29	2.51	0.3	1.25	1.78	0.681	17.1	86.11	33.8	31	88.6	8.5	121.2	1.2	41541.6	10.2525	127.3	6.23438	0.890841	0.980827
090-0	1	0	0	0	0	1	90	2	38.8	0	56	165	20.5693	2	0	2	0	0	0	1.058	-1	0.943	-0.5	0.999	0.2	1.48	72	4.8	1.28	2.45	0.19	2.07	1.9	0.639	63.9	78.36	34.7	448.6	3.9	9.7	59.5	0.9	55769.3	NA	NA	NA	NA	NA
090-1	1	0	1	0	1	1	90	0	39.5	0	57	165	20.9366	2	7.5	2	0	0	0	0.949	-1.9	0.901	-0.8	0.943	-0.3	0.92	71	4.8	1.32	2.54	0.22	2.45	1.81	1.12	49.6	93.68	40.8	18.4	93.9	13	74.9	1	68794.2	NA	NA	NA	NA	NA
090-3	0	0	1	0	1	1	90	1	40.4	0	56	165	20.5693	2	19.8	2	12.67	1	2	0.953	-1.9	0.887	-1	0.933	-0.8	2.6	74	5.1	1.17	2.44	0.2	1.96	2.81	0.629	68.8	53.85	29.2	396.4	53.1	12.2	63.9	1.1	53663.4	13.634	190.68	6.73721	0.891405	0.985464
091-0	1	1	0	0	0	1	91	2	49.7	0	75	156	30.8185	2	0	1	0	0	0	1.002	-1.5	1.005	0	0.846	-1.1	8.61	66	7.3	0.85	2.44	0.58	3.15	3.98	0.363	44	75.19	20.8	682.8	3.5	16.4	79.4	1.1	44810.9	29.7444	109.46	5.8763	0.871385	0.97307
091-1	1	1	0	1	0	1	91	0	50.4	0	79.5	156	32.6677	2	6.8	1	0	0	0	0.992	-1.6	1.026	0.2	0.857	-1	8.36	58	8.3	1.05	2.54	1.17	3.45	3.78	0.536	18.8	80.06	22.6	68.5	47.2	23.8	86.3	1.2	51287.8	23.2167	85.44	5.5742	0.866976	0.963427
091-2	0	1	0	0	0	1	91	0	50.8	0	77	156	31.6404	2	12.5	1	0	0	0	0.983	-1.6	0.997	-0.1	0.839	-1.4	12.16	59	9.3	1.09	2.46	1.23	3.83	4.67	0.665	58.5	91.62	24.3	61.4	49.2	21.2	87.3	1.5	61782.4	NA	NA	NA	NA	NA
091-3	0	1	0	1	0	1	91	0	51.2	0	80.5	156	33.0786	2	17.5	1	0	0	0	0.953	-1.9	0.991	-0.1	0.829	-1.5	13.37	54	12.9	1.07	2.55	1.71	3.49	4.47	0.764	48.7	90.47	23.1	65.5	44.3	31.8	89.6	1.6	41819.5	5.34727	57	5.30908	0.909729	0.967112
095-0	1	1	0	0	0	1	95	2	52.5	1	68.5	177	21.8647	4	0	2	0	0	0	1.191	0.1	0.923	-0.6	0.966	-0.1	1.38	69	4.6	1.15	2.23	0.64	2.8	3.93	0.36	65	52.28	20.6	741.5	10.5	11.6	63.8	1.1	43096.5	26.2648	126.08	6.04188	0.87173	0.975211
095-1	1	1	0	1	0	1	95	0	53.1	1	71	177	22.6627	4	6.8	2	0	0	0	1.121	-0.5	0.871	-1.1	0.917	-0.5	1.22	66	4.9	1.28	2.45	0.65	2.59	3.19	0.585	60.2	80.68	27.1	18.4	115.5	12.7	97.1	1.9	48373.2	NA	NA	NA	NA	NA
095-2	0	1	0	0	0	1	95	0	53.5	1	70.5	177	22.5031	4	12.5	2	0	0	0	1.132	-0.4	0.877	-1	0.934	-0.7	1.7	71	4.8	1.39	2.34	0.89	2.91	2.97	0.696	92.1	66.22	32.5	18.4	126	19	89.8	1.7	47294.7	19.4605	86.98	5.83649	0.908689	0.975447
095-3	0	1	0	1	0	1	95	0	54	1	70.5	177	22.5031	4	17.5	2	0	0	0	1.105	-0.6	0.874	-1.1	0.93	-0.8	1.68	72	4.8	1.31	2.45	0.47	2.72	3.22	0.567	80.3	84.24	32.8	18.4	126.4	17.5	100.9	1.6	44973.3	9.64304	120.08	6.19334	0.896025	0.979472
097-0b	1	1	0	0	0	1	97	2	46.8	0	99.5	167	35.6771	5	0	2	0	0	0	1.562	3.2	1.227	1.9	1.209	1.9	2.89	69	5.4	1.12	2.49	0.22	2.12	2.89	0.262	45.9	39.97	20	225.6	8.9	9.4	124.8	2.3	30892.4	27.09	103	5.837	0.880508	0.973035
097-1b	1	1	0	0	0	1	97	0	47.2	0	99.5	167	35.6771	5	4.9	2	0	0	0	1.499	2.7	1.224	1.9	1.168	1.6	2.57	67	5.3	1.28	2.54	0.25	1.28	2.44	0.491	58.4	51.67	19.4	24.2	50.8	13.4	167.4	2.5	32060.8	13.8057	96.1	5.6912	0.867531	0.972401
097-2	0	1	0	0	0	1	97	0	47.7	0	100	167	35.8564	5	11	2	0	0	0	1.444	2.2	1.2	1.5	1.169	0.9	2.51	65	5.2	1.18	2.43	0.23	2.42	2.15	0.712	64.7	63.39	29.6	23.8	51.6	13.9	160.6	2.7	33984.5	31.0371	112.04	5.95445	0.877457	0.973383
097-3	0	1	0	0	0	1	97	0	48.1	0	104	167	37.2907	5	16.5	2	0	0	0	1.361	1.5	1.17	1.3	1.131	0.7	3.57	62	5.8	1.2	2.5	0.25	2.24	1.66	0.646	79.8	87.67	26.2	29.9	49.4	16.5	133	2.5	31514.7	NA	NA	NA	NA	NA
098-0	1	1	0	0	0	1	98	2	50.8	1	56.5	169	19.7822	3	0	2	0	0	0	1.145	-0.3	0.867	-1.1	0.839	-1.2	1.43	60	5.7	1.19	2.29	0.15	1.39	1.61	0.229	44.9	35.02	22.1	260.5	21.7	8	134.8	0.9	37596.4	22.9305	107.84	6.06332	0.903813	0.978098
098-1	1	1	0	0	0	1	98	0	51.3	1	58.5	169	20.4825	3	4.9	2	0	0	0	1.1	-0.7	0.844	-1.3	0.839	-1.2	0.53	64	5.6	1.53	2.5	0.18	0.97	1.79	0.495	76.3	66.39	26	53.1	77.8	8	154.9	0.9	39333.1	43.1418	128.42	6.04026	0.868767	0.973338
098-2	0	1	0	0	0	1	98	0	51.8	1	58	169	20.3074	3	11.3	2	0	0	0	1.063	-1	0.854	-1.2	0.809	-1.6	0.56	63	5.5	1.49	2.52	0.2	1.78	1.35	0.648	70.9	93.62	36.6	18.4	80.2	9.5	137.5	0.9	34043.1	23.3376	98.78	6.04674	0.91948	0.979822
099-0	1	1	0	0	0	1	99	2	46.8	0	58.5	158	23.4337	5	0	2	0	0	0	1.152	-0.2	0.977	-0.2	0.847	-1.1	0.48	61	5	1.2	2.4	2	1.97	3.28	0.265	55.3	45.61	24.8	602.8	4.8	8.7	79.5	0.9	42542	42.6715	101.58	5.65645	0.860307	0.966268
099-1	1	1	0	1	0	1	99	0	47.3	0	59	158	23.634	5	5.3	2	0	0	0	1.127	-0.4	0.958	-0.3	0.848	-1.1	1.1	59	4.9	1.3	2.43	0.22	1.71	2.59	0.571	77	71.82	28.3	18.4	107.9	8.7	87	1.2	46795.7	32.657	134.92	5.91375	0.838182	0.969628
099-2	0	1	0	0	0	1	99	0	47.8	0	59	158	23.634	5	10.9	2	0	0	0	1.063	-1	0.938	-0.6	0.841	-1.4	0.56	60	5.3	1.09	2.55	0.21	2.85	2.53	0.875	86	92.7	38.6	26.5	112.1	19	85.8	1.3	45839.3	23.6508	99.38	5.55656	0.843526	0.964903
099-3	0	1	0	1	0	1	99	0	48.2	0	59	158	23.634	5	16	2	0	0	0	1.03	-1.2	0.929	-0.6	0.874	-1.2	0.71	65	5.2	1.21	2.51	0.26	1.34	4.46	0.704	76	97.58	36.1	18.4	116.3	15.6	108.9	1.3	46284.6	7.71522	111.24	5.85816	0.861872	0.973859
100-0	1	1	0	0	0	1	100	2	49.5	1	58	160	22.6562	4	0	2	0	0	0	1.315	1.1	0.865	-1.1	0.707	-2.3	1.95	64	5.1	1.16	2.29	0.3	1.68	2.93	0.316	26.5	59.34	21	399.4	14.8	9.1	84.3	1.7	34152.9	27.4539	135.16	6.2439	0.883378	0.973772
100-1	1	1	0	1	0	1	100	0	50.3	1	51	160	19.9219	4	9.1	2	0	0	0	1.196	0.1	0.819	-1.5	0.705	-2.4	0.56	78	5.1	1.55	2.41	0.3	1.4	1.33	1.23	80.2	114.9	49.6	18.4	100.7	12.8	114.5	2.1	30482	20.1839	120.16	6.18281	0.896899	0.978305
100-2	0	1	0	0	0	1	100	0	50.8	1	53	160	20.7031	4	14.9	2	0	0	0	1.178	0	0.797	-1.7	0.682	-2.6	1.02	78	5.5	1.31	2.47	0.33	1.39	1.51	1.12	82.4	141.6	45.8	18.4	100.5	17.7	99.7	1.8	27461.2	10.8466	138.1	6.47922	0.91195	0.984295
100-3	0	1	0	1	0	1	100	0	51.1	1	54.5	160	21.2891	4	19.6	2	0	0	0	1.191	0.1	0.802	-1.6	0.686	-2.5	2.11	71	5.3	1.18	2.49	0.37	1.93	1.56	0.986	83.6	109.5	34.4	19.9	97.3	16.7	99.5	NA	30612	8.34006	98.96	5.97258	0.901464	0.976113
104-0	1	1	0	0	0	1	104	2	53.7	0	80	166	29.0318	3	0	2	0	0	0	1.397	1.8	1.296	2.5	1.182	1.7	3.88	58	8	1.26	2.41	0.62	3.65	3.62	0.143	30.9	26.04	11.6	118.4	49.7	6.6	157.7	1.8	40405.8	28.1924	81.24	5.27151	0.839409	0.954283
104-1	1	1	0	0	0	1	104	0	54.1	0	78.5	166	28.4874	3	5.2	2	0	0	0	1.371	1.6	1.291	2.4	1.185	1.7	4.83	62	9.6	1.37	2.47	0.95	2.24	1.95	0.46	57.5	29.51	13.7	18.4	49.8	9.3	164.8	2	41847	55.3965	89.82	5.43642	0.860427	0.959114
104-2	0	1	0	0	0	1	104	0	54.7	0	78.5	166	28.4874	3	12.2	2	0	0	0	1.345	1.4	1.294	2.3	1.206	1.2	4.53	60	9.6	1.41	2.48	1.4	2.95	1.72	0.506	26.8	44.6	13.3	18.4	45.9	14.2	168.1	2.7	39511.4	41.0874	76.62	5.18619	0.833485	0.946707
104-3	0	1	0	0	0	1	104	0	55.2	0	80	166	29.0318	3	18.5	2	0	0	0	1.376	1.6	1.281	-2.2	1.19	1.1	5.12	55	8	1.42	2.5	0.98	2.64	2.16	0.492	54.6	33.41	16.1	23.4	54.1	11.9	160.3	NA	39333.6	NA	NA	NA	NA	NA
105-0	1	1	0	0	0	1	105	2	49.3	0	65	169	22.7583	4	0	2	0	0	0	1.096	-0.7	0.881	-1	0.842	-1.1	1.24	82	5.6	0.99	2.47	0.58	2.36	3.3	0.26	56.2	54.99	13.9	628.8	2.1	6.6	124.4	1.7	24524.3	31.3798	113.86	6.03312	0.885935	0.971937
105-1	1	1	0	0	0	1	105	0	49.7	0	69	169	24.1588	4	4.3	2	0	0	0	1.051	-1.1	0.874	-1	0.826	-1.3	1.58	84	5.8	1.35	2.54	0.69	3.02	1.35	0.421	58	50.72	22.3	18.4	91.4	10.2	141.8	1.5	26937	19.4788	105.44	5.74693	0.857787	0.966381
105-2	0	1	0	0	0	1	105	0	50.4	0	75	169	26.2596	4	12	2	0	0	0	0.975	-1.7	0.855	-1.2	0.787	-1.8	0.9	81	6.7	1.21	2.51	0.77	3.24	2.16	0.583	49	95.02	26.1	18.4	84.8	20.3	121	1.1	33669.1	11.1284	165.42	6.5872	0.894902	0.984292
105-3	0	1	0	0	0	1	105	0	50.9	0	74.5	169	26.0845	4	17.9	2	0	0	0	0.996	-1.5	0.85	-1.3	0.789	-1.8	1.02	93	5.5	1.33	2.47	0.64	2.72	1.82	0.562	90.3	63.53	27	18.9	86.7	13.2	110.1	NA	28271.3	NA	NA	NA	NA	NA
106-0	1	0	0	0	0	1	106	2	50.8	0	74.5	157	30.2243	4	0	2	0	0	0	1.196	0.1	1.216	1.8	1.052	0.6	0.45	64	5.8	0.92	2.39	0.19	2.03	3.44	0.305	31.7	52.67	16.5	690.7	7.6	7.4	120.1	1.1	26771.7	16.7388	109.34	6.24111	0.924777	0.981995
106-1	1	0	1	0	0	1	106	0	51.4	0	73	157	29.6158	4	6.1	2	0	0	0	1.13	-0.4	1.207	1.6	1.034	0	0.51	73	5.5	1.18	2.41	0.23	1.89	2.17	0.528	58	46.81	18.7	18.4	74.7	11.1	126.6	1.3	30039.3	13.6653	102.78	6.12619	0.916334	0.979698
106-3	0	0	1	0	0	1	106	1	52.4	0	87	157	35.2955	4	17.9	2	11.4	0	0	1.126	-0.4	1.169	1.3	0.996	-0.3	1.37	75	6.1	1.18	2.57	0.61	1.6	2.13	0.398	59.2	52.88	24.2	NA	NA	13.4	136.8	NA	NA	7.6541	79.96	5.88515	0.930318	0.97904
108-0	1	1	0	0	0	1	108	2	48.4	0	60.5	161	23.3401	4	0	2	0	0	0	1.182	0	0.948	-0.4	0.94	-0.3	0.43	55	4.5	1.12	2.27	0.16	1.35	2.08	0.158	67	27.74	13.5	361.6	10.9	6.6	69.2	1.5	56066.4	22.3166	116.4	6.06366	0.886291	0.976674
108-1	1	1	0	1	0	1	108	0	48.7	0	60.5	161	23.3401	4	3.8	2	0	0	0	1.124	-1.3	0.933	-0.6	0.906	-0.9	0.35	58	5.2	1.44	2.45	0.27	1.39	1.96	0.783	119	39.5	21.2	79.9	81.8	11.1	106	1.8	65457.2	10.4625	73.98	5.37491	0.86662	0.96252
108-2	0	1	0	0	0	1	108	0	49.1	0	63	161	24.3046	4	8	2	0	0	0	1.146	-1.1	0.927	-0.6	0.898	-1	0.55	53	6.1	1.35	2.5	0.26	1.29	2.39	0.499	69.9	63.8	23.2	129.8	66.9	14.7	92.2	2.1	67392.3	15.6704	108.74	6.20676	0.919692	0.981483
108-3	0	1	0	1	0	1	108	0	49.5	0	64	160	25	4	13.3	2	0	0	0	1.057	-1	0.924	-0.7	0.847	-1.4	0.42	57	5.7	1.38	2.46	0.28	1.77	2.59	0.549	116	57.09	23.2	51	92.4	14.4	114.3	1.6	60945.6	9.65982	115.96	5.17377	0.756651	0.946329
109-0	0	0	0	1	0	2	109	0	51.9	0	84	170.5	28.8955	4	12	2	0	0	0	1.384	1.7	1.135	1.1	1.084	0.9	5.38	73	5.4	1.35	2.41	1.15	3.98	2.12	0.483	90.6	36.7	17.4	18.4	87.6	9	122.9	1.6	41750	22.653	90.98	5.67735	0.878848	0.969787
109-2	0	0	0	1	0	2	109	0	52.9	0	91	170	31.4879	4	23.9	2	0	0	0	1.313	1.1	1.082	0.6	1.057	0.1	5.35	73	5.7	1.38	2.48	1.84	2.96	1.74	0.869	71.4	94.8	30.1	18.4	88.3	18	123.2	1.5	42585.7	9.07779	126.24	5.98219	0.857229	0.972479
110-0	1	1	0	0	0	1	110	2	50.7	0	68	177	21.7051	4	0	2	0	0	0	1.594	3.4	1.529	4.4	1.393	3.4	0.34	56	5.3	1.41	2.33	0.29	1.79	2.14	0.18	55	38.37	11.8	1464	6.5	3.4	74.8	0.9	25787.1	NA	NA	NA	NA	NA
110-1	1	1	0	0	0	1	110	0	51.3	0	68	176.5	21.8283	4	6.7	2	0	0	0	1.471	2.4	1.409	3.2	1.234	1.4	0.39	64	7	1.3	2.5	0.43	1.11	2.31	0.527	70.5	94.21	27.1	18.4	74.9	9.4	97.1	1.1	28770.8	20.3567	111.2	6.02889	0.891859	0.976457
110-2	0	1	0	0	0	1	110	0	51.8	0	69	176.5	22.1493	4	13.3	2	0	0	0	1.463	2.4	1.384	3	1.259	1.6	1.21	59	5	1.32	2.58	1.72	1.96	1.78	0.682	118	81.46	24.5	23.8	41.1	13.2	79.8	0.9	31165.7	8.73835	113.92	6.08176	0.889558	0.979118

## Sheet: INFO
Column	unit	description
#SampleID	-	ID of the sample
surgery	-	Used for analysis of "effect of surgery"
surgery_in_time	-	Used for analysis of "long-term effect ofsurgery"
therapy	-	Used for analysis of "effect of therapy"
untreated	-	Used for comparison of "treated vs. untreated" as untreated
treated	-	Used for comparison of "treated vs. untreated" as treated
cohort	-	1=invited prior to planned bilateral oophorectomy; 2=invited after bilateral oophorectomy
individual	-	individual
hormonal_state	-	0=untreated after oophorectomy; 1=treated after oophorectomy; 2=before oophorectomy
age	years	patient's age
smoking	-	0=no; 1=yes
weight	kg	patient's weight at sample collection
height	cm	patient's height at sample collection
BMI	kg/m2	Body mass index
diagnosis_group	-	2=Prevention or prophylaxis; 3=Menstrual disorders and conditions related to menstrual bleeding ; 4=Benign tumors;5=Dysplsia or malignant tumor; 6=Other
since_oophorectomy	months	Time since oophorectomy
surgery_type	-	1=Bilateral adnexectomia; 2=Bilateral adnexectomia with hystrectomia (partially or completely laparoscopic);3=Bilateral adnexectomia with hystrectomia (abdominal); 4=Ovarectomia after previous hystrectomia and bilateral salpingectomia
treatment_months	months	treatment_months
HT_form	-	0=not treated; 1=oral; 2=parenteral
HT_ingredeient	-	0=not treated; 1=Tibolonum; 2=Estradiolum hemihydricum; 3=Estradiolum hemihydricum with progestin
spine_BMD	g/cm2	BMD of lumbar spine (g/cm2)
spine_T	T-score	BMD of lumbar spine (T-score); NA=not available
femur_BMD	g/cm2	BMD of proximal femur (g/cm2)
femur_T	T-score	BMD of proximal femur (T-score); NA=not available
neck_BMD	g/cm2	BMD of femur neck (g/cm2)
neck_T	T-score	BMD of femur neck (T-score); NA=not available
hsCRP	mg/l	C-reactive protein measured with high-sensitivity assay; NA=not available
creatinine	µmol/l	-
glucose	mmol/l	-
phosphate	mmol/l	-
calcium	mmol/l	-
GMT	µkat/l	γ-glutamyltransferase
TSH	mIU/l	Thyroid-stimulating hormone
PTH	pmol/l	Parathyroid hormone
beta-CTX	μg/l	Beta-carboxy-terminal type I collagen crosslinks (β-CTX)
vitamin_D	nmol/l	25(OH)D
P1NP	μg/l	Procollagen 1 N-terminal propeptide
osteocalcin	μg/l	-
estradiol	pmol/l	-
FSH	IU/l	Follicle-stimulating hormone
B-ALP	μg/l	Bone-specific alkaline phosphatase
sclerostin	pmol/l	-
TNF-R	µg/l	Soluble tumor necrosis factor receptor 1A
IL-6R	µg/l	Soluble IL-6 receptor alpha
Faith_PD	-	Faith phylogenetic diversity (alfa diversity metric); NA=under 2020 reads (rarefaction limit)
ASVs	-	Number of amplicon sequence variants (alfa diversity metric); NA=under 2020 reads (rarefaction limit)
Shannon	-	Shannon diversity index (alfa diversity metric); NA=under 2020 reads (rarefaction limit)
pielou_e	-	Pielou's evenness index (alfa diversity metric); NA=under 2020 reads (rarefaction limit)
Simpson	-	Simpson evenness measure E (alfa diversity metric); NA=under 2020 reads (rarefaction limit)
